# Supplementary material for: An R package that automatically collects and archives details for reproducible computing
Source: BMC Bioinformatics. 2014 May 10;15:138. doi: 10.1186/1471-2105-15-138 (PMC4026591; doi:10.1186/1471-2105-15-138)
Supplement: Additional file 1 — rctrack package. This is the rctrack package. Installation instructions are included in the file example and instruction.rar. [file 1471-2105-15-138-S1.zip]

Archive with 1 entries (1 files):
- 4136289591123929_add1.gz
