# Supplementary material for: An R package that automatically collects and archives details for reproducible computing
Source: BMC Bioinformatics. 2014 May 10;15:138. doi: 10.1186/1471-2105-15-138 (PMC4026591; doi:10.1186/1471-2105-15-138)
Supplement: Additional file 2 — Archive folder for the results. Archive folder generated by the rctrack package for the program my.program.R shown in Figure 3. [file 1471-2105-15-138-S2.zip]

Archive with 1 entries (1 files):
- 4136289591123929_add2.rar
